# Supplementary material for: Regulation of Phosphoribosyl-Linked Serine Ubiquitination by Deubiquitinases DupA and DupB
Source: Mol Cell. 2020 Jan 2;77(1):164–179.e6. doi: 10.1016/j.molcel.2019.10.019 (PMC6941232; doi:10.1016/j.molcel.2019.10.019)
Supplement: Table S2. List of PR-Ubiquitinated Substrates from Cells Infected with Legionella Strains, Related to Figure 4 — Mass spectrometry results showing consistently significantly enriched proteins from Legionella infection. [file mmc2.xlsx]

## Sheet: Sheet1
	Majority protein ID	Gene names	log2 enrichment factor dDupAB over dSidE	-Log10 p-value dDupAB over dSidE	log2 enrichment factor dDupAB over NI	-Log10 p-value dDupAB over NI	log2 enrichment factor WT over NI	-Log10 p-value WT over NI	log2 enrichment factor WT over dSidE	-Log10 p-value WT over dSidE
	P0CG47	UBB	7,51	4,41	7,29	4,84	5,97	4,51	6,19	4,09
	Q9Y2J2	EPB41L3	6,44	4,52	6,76	4,11	6,17	4,14	5,85	4,70
	O43491	EPB41L2	6,20	3,68	4,73	1,69	5,00	1,79	6,47	4,09
	Q02952	AKAP12	6,13	4,28	7,19	4,57	7,41	4,85	6,36	4,56
	Q9H8Y8	GORASP2	5,83	3,34	5,59	4,17	4,65	4,65	4,90	3,24
	Q13586	STIM1	5,73	4,22	5,72	4,41	5,69	6,01	5,69	5,16
	P11171	EPB41	5,40	3,53	5,81	4,65	5,55	5,71	5,15	3,67
	Q13501	SQSTM1	5,40	2,16	5,47	2,11	4,87	2,27	4,80	2,36
	Q99618	CDCA3	5,35	3,10	4,43	3,28	2,35	2,02	3,27	2,16
	P50402	EMD	5,28	3,65	5,92	4,02	4,65	5,32	4,01	4,21
	Q13443	ADAM9	5,17	3,89	5,08	5,12	3,16	4,41	3,26	3,14
	Q99755	PIP5K1A	4,96	3,84	4,79	4,46	5,29	4,28	5,47	3,83
	Q14160	SCRIB	4,96	4,38	4,16	3,46	2,70	3,10	3,50	4,87
	Q9H2G2	SLK	4,96	1,47	5,05	2,36	5,02	2,52	4,93	1,50
	Q86VR2	FAM134C	4,86	3,98	4,15	3,11	3,00	2,64	3,71	3,66
	Q8NEN9	PDZD8	4,74	5,00	4,29	4,16	3,35	3,35	3,81	3,91
	Q6PL24	TMED8	4,72	3,54	4,84	3,42	4,89	3,58	4,78	3,74
	O60784	TOM1	4,69	3,95	4,77	2,96	4,83	3,20	4,75	5,35
	O60716	CTNND1	4,66	3,04	4,07	2,63	4,04	2,97	4,63	3,53
	P55072	VCP	4,59	2,52	3,74	2,59	4,73	2,76	5,59	2,70
	Q9UK76	HN1	4,57	2,06	4,47	3,23	3,94	3,45	4,04	1,95
	Q9UKG1	APPL1	4,55	3,39	4,24	3,58	4,25	4,73	4,57	4,00
	Q9UBC2	EPS15L1	4,50	3,00	4,72	4,07	4,91	4,61	4,69	3,18
	P42566	EPS15	4,49	3,58	4,50	3,67	4,46	3,93	4,45	3,81
	P61586	RHOA	4,46	2,71	5,41	3,88	6,51	3,85	5,55	2,93
	P56937	HSD17B7	4,45	3,73	4,83	4,28	3,23	3,77	2,86	3,09
	Q9NQC3	RTN4	4,41	4,40	3,77	4,06	3,30	4,75	3,94	5,26
	O00161	SNAP23	4,29	2,41	4,86	3,04	4,51	2,79	3,94	2,21
	O00767	SCD	4,17	1,68	1,61	4,34	1,72	3,59	4,28	1,70
	Q5JTV8	TOR1AIP1	4,16	3,21	4,34	2,80	3,22	2,35	3,05	2,73
	Q15018	FAM175B	4,15	3,99	4,20	3,13	4,20	2,80	4,14	3,25
	Q96KG9	SCYL1	3,80	2,95	3,91	2,87	3,11	3,16	3,00	3,44
	O75323	GBAS	3,77	3,03	3,98	3,01	3,46	3,55	3,25	3,74
	Q7Z434	MAVS	3,75	1,92	3,18	2,06	2,44	1,68	3,00	1,62
	O60749	SNX2	3,72	2,87	4,34	3,11	4,59	3,40	3,97	3,17
	P78536	ADAM17	3,69	3,99	3,39	2,92	3,27	2,96	3,56	4,27
	Q9Y6I9	TEX264	3,64	2,16	2,34	4,60	2,23	5,52	3,52	2,12
	Q9H0E2	TOLLIP	3,60	3,55	3,53	2,69	4,02	2,99	4,09	4,06
	Q9UH99	SUN2	3,58	4,06	4,62	4,73	4,04	4,82	3,00	3,98
	P15260	IFNGR1	3,57	3,94	3,18	2,63	2,82	2,50	3,21	4,06
	Q16799	RTN1	3,55	2,04	3,53	3,92	3,17	3,85	3,19	1,90
	P46736	BRCC3	3,52	2,24	3,42	3,25	3,99	3,02	4,09	2,32
	Q04917	YWHAH	3,52	4,35	2,93	3,72	2,01	3,13	2,60	3,88
	Q86XL3	ANKLE2	3,38	2,03	2,93	4,12	2,31	3,20	2,75	1,72
	Q9Y6N7	ROBO1	3,36	2,94	3,59	3,37	2,54	2,93	2,31	2,43
	O00151	PDLIM1	3,34	2,47	3,71	3,90	3,07	3,85	2,70	2,19
	Q9NX40	OCIAD1	3,31	4,16	3,26	3,66	2,00	2,58	2,05	2,90
	O75496	GMNN	3,29	2,35	3,06	1,80	1,85	1,48	2,08	2,63
	O95168	NDUFB4	3,19	2,71	2,81	3,29	2,63	3,65	3,02	2,76
	Q92597	NDRG1	3,17	3,00	3,40	2,96	3,26	2,67	3,02	2,66
	Q14139	UBE4A	3,13	2,30	2,91	2,60	2,45	2,33	2,67	2,06
	Q9H082	RAB33B	3,09	3,45	3,12	3,81	2,45	3,04	2,42	2,79
	Q7Z3T8	ZFYVE16	3,08	1,15	5,33	3,81	5,11	4,00	2,86	1,09
	Q59FP8	NEO1	3,07	2,29	2,48	2,24	1,44	1,49	2,04	1,69
	Q6NXT6	TAPT1	3,05	3,42	2,77	3,92	2,02	4,03	2,30	3,18
	Q96RT1	ERBB2IP	3,05	2,87	3,74	3,27	2,88	3,49	2,20	2,90
	Q8N0X7	SPG20	3,00	3,71	2,61	2,88	2,63	2,87	3,02	3,69
	O60271	SPAG9	2,98	2,29	2,12	2,09	2,51	2,20	3,37	2,38
	Q9C0C2	TNKS1BP1	2,98	2,44	4,36	2,16	4,34	2,24	2,96	2,72
	Q8WVP7	LMBR1	2,97	3,74	2,70	1,77	2,08	1,44	2,35	3,23
	Q9UGV2	NDRG3	2,95	1,73	3,65	2,44	3,32	2,07	2,61	1,47
	Q9BSJ8	ESYT1	2,89	3,87	3,59	2,14	3,67	2,14	2,97	3,61
	Q8TEY7	USP33	2,86	3,82	2,40	3,12	1,35	2,36	1,82	3,33
	Q6FIF0	ZFAND6	2,85	2,55	3,36	2,23	2,90	2,21	2,39	2,83
	Q16513	PKN2	2,84	3,05	2,84	3,04	3,37	3,65	3,37	3,66
	P14923	JUP	2,81	2,30	2,06	1,45	1,76	1,23	2,51	2,00
	O43169	CYB5B	2,81	1,14	2,87	1,26	3,09	1,36	3,03	1,23
	P23634	ATP2B4	2,79	4,05	2,65	2,67	3,08	2,90	3,22	4,27
	Q13740	ALCAM	2,79	1,66	2,74	1,59	2,89	1,55	2,93	1,61
	Q96S55	WRNIP1	2,72	2,81	2,59	2,89	4,24	3,61	4,37	3,52
	Q9P246	STIM2	2,70	3,63	2,85	3,32	2,48	3,38	2,33	3,91
	Q9H3P7	ACBD3	2,69	3,54	2,36	2,58	2,08	2,33	2,40	3,22
	P43307	SSR1	2,68	1,75	2,20	2,00	2,43	2,02	2,90	1,81
	O75438	NDUFB1	2,65	2,24	2,23	1,65	2,25	1,73	2,67	2,39
	Q15043	SLC39A14	2,64	2,40	2,43	1,95	3,19	2,94	3,40	4,24
	P53992	SEC24C	2,64	1,68	2,93	2,82	2,37	2,64	2,08	1,42
	P15311	EZR	2,62	2,42	3,29	2,45	4,69	2,82	4,03	2,82
	Q9BXB4	OSBPL11	2,55	2,62	2,87	2,49	2,20	2,18	1,89	2,30
	Q99442	SEC62	2,52	2,82	2,97	3,45	1,99	3,09	1,54	2,23
	Q86UE4	MTDH	2,51	3,07	2,36	1,70	1,77	1,46	1,92	4,60
	Q9Y512	SAMM50	2,49	3,50	2,35	2,34	2,59	2,36	2,73	3,23
	O75844	ZMPSTE24	2,48	2,10	2,21	1,91	2,34	2,02	2,60	2,20
	Q14C86	GAPVD1	2,48	2,16	1,83	2,34	1,77	2,66	2,42	2,25
	Q14697	GANAB	2,47	1,61	1,97	1,66	1,82	1,39	2,31	1,42
	Q14126	DSG2	2,46	3,11	2,47	3,29	2,58	3,01	2,56	2,88
	O95070	YIF1A	2,44	2,03	1,77	2,28	1,96	2,49	2,64	2,16
	P55011	SLC12A2	2,43	1,36	1,85	2,52	2,17	3,02	2,76	1,52
	Q96T51	RUFY1	2,40	2,18	2,60	1,62	1,70	1,19	1,51	1,66
	P56962	STX17	2,39	3,17	2,69	2,83	2,76	2,99	2,47	3,45
	Q9C0E8	LNP	2,38	1,63	2,20	2,52	2,32	2,60	2,50	1,69
	Q9UKV5	AMFR	2,38	2,60	3,05	3,39	3,75	3,78	3,09	3,05
	P42167	TMPO	2,37	3,37	2,66	3,31	1,88	3,11	1,58	3,27
	P07919	UQCRH	2,27	1,28	1,45	1,37	1,35	1,27	2,17	1,22
	O43676	NDUFB3	2,27	1,19	1,75	1,14	1,83	1,21	2,35	1,24
	Q15436	SEC23A	2,25	2,36	2,67	1,62	2,04	1,29	1,61	1,81
	P60953	CDC42	2,24	1,84	2,70	2,40	2,70	2,56	2,24	1,93
	P54727	RAD23B	2,22	1,30	1,74	1,15	2,52	1,51	3,00	1,62
	Q9Y6M9	NDUFB9	2,21	1,41	2,09	1,77	2,53	2,25	2,65	1,72
	Q16625	OCLN	2,20	2,73	1,91	1,78	2,65	2,31	2,94	3,41
	Q9BXK5	BCL2L13	2,15	2,15	2,42	1,81	2,17	1,62	1,89	1,89
	P61158	ACTR3	2,14	2,15	2,66	2,65	2,76	2,23	2,24	1,84
	Q96G23	CERS2	2,14	1,08	2,99	3,79	3,11	3,61	2,26	1,12
	Q96HY6	DDRGK1	2,10	1,14	1,83	1,23	1,74	1,16	2,01	1,09
	Q9UNK0	STX8	2,07	2,28	1,62	2,16	1,73	2,16	2,18	2,28
	Q8NFQ8	TOR1AIP2	2,04	1,14	1,70	1,26	1,96	1,38	2,30	1,24
	Q9BVC6	TMEM109	2,04	3,78	1,60	3,76	1,52	3,70	1,95	3,73
	Q9NVH1	DNAJC11	2,03	1,34	2,19	2,52	2,30	2,66	2,14	1,41
	P34932	HSPA4	2,03	1,36	1,88	1,29	1,78	1,21	1,92	1,29
	Q9UNL2	SSR3	3,07	4,50	0,72	1,22	1,41	1,91	3,76	4,33
	Q9BVK6	TMED9	2,24	1,03	1,03	1,98	1,45	2,37	2,66	1,18
	H7BXI1	ESYT2	2,06	2,00	1,16	1,42	1,82	1,62	2,73	2,05
	Q9Y2U8	LEMD3	3,89	3,44	3,24	1,70	1,65	1,01	2,30	2,80
	Q9UHD9	UBQLN2	3,74	2,92	1,71	1,66	1,06	1,48	3,09	3,28
	Q6NXS1	PPP1R2;PPP1R2P3	3,46	2,53	3,03	1,95	1,33	1,04	1,76	1,62
	Q86X29	LSR	3,04	2,20	2,34	1,56	1,32	0,97	2,02	1,59
	O75976	CPD	3,00	2,96	2,56	2,96	1,13	1,60	1,58	1,86
	O95721	SNAP29	2,96	3,27	3,43	3,87	1,42	3,14	0,94	1,89
	P18850	ATF6	2,73	2,22	1,86	1,70	0,86	1,48	1,73	2,41
	Q96SU4	OSBPL9	2,36	2,77	1,62	1,73	1,02	1,37	1,76	2,92
	Q8N766	EMC1	2,24	1,40	1,57	1,25	1,34	1,10	2,00	1,29
	Q5HYI8	RABL3	2,18	2,31	3,45	2,90	2,03	2,55	0,75	1,43
	A4D1S0	KLRG2	2,12	1,89	3,71	3,50	2,46	2,55	0,88	0,90
	Q9BPU6	DPYSL5	2,07	2,56	3,20	2,20	1,61	1,31	0,47	0,86
	Q96J02	ITCH	1,99	2,40	2,30	4,17	3,97	3,74	3,65	2,99
	P54920	NAPA	1,98	1,73	1,79	2,63	2,14	2,37	2,32	1,81
	P30519	HMOX2	1,94	5,26	1,86	2,65	2,28	2,87	2,37	4,43
	Q5QNY5	PEX19	1,94	1,30	2,40	1,29	2,05	1,07	1,60	1,02
	Q13308	PTK7	1,92	1,23	1,85	1,31	1,91	1,31	1,98	1,24
	Q8NHP6	MOSPD2	1,91	2,58	2,05	3,29	2,90	3,42	2,76	2,94
	Q9UMX0	UBQLN1	1,91	1,22	2,28	1,62	2,31	2,06	1,94	1,45
	O43491	EPB41L2	1,90	1,82	2,30	1,83	2,16	2,41	1,76	3,25
	O14745	SLC9A3R1	1,88	1,75	1,87	1,60	2,51	2,33	2,53	2,64
	P84077	ARF1;ARF3	1,87	2,80	1,42	2,04	1,15	1,78	1,60	2,61
	O96008	TOMM40	1,86	2,02	2,39	1,75	2,54	1,85	2,01	2,17
	Q6UW68	TMEM205	1,83	1,78	1,90	1,44	1,78	1,28	1,71	1,53
	Q9H444	CHMP4B	1,83	1,94	2,65	2,11	2,32	1,95	1,50	1,72
	Q9UNH7	SNX6	1,83	2,08	1,42	2,20	1,77	2,09	2,17	2,08
	Q4KMP7	TBC1D10B	1,83	1,62	2,21	1,62	2,87	1,97	2,49	2,05
	Q96ER3	SAAL1	1,81	3,56	1,62	4,18	1,05	3,36	1,24	2,90
	P45974	USP5	1,76	1,27	1,87	2,09	1,68	1,90	1,57	1,15
	Q8NB49	ATP11C	1,75	2,28	1,73	1,55	1,94	1,68	1,97	2,41
	Q6P1M0	SLC27A4	1,73	1,68	1,55	1,48	1,34	1,30	1,51	1,50
	P08195	SLC3A2	1,69	2,87	1,67	3,30	2,35	3,30	2,38	3,05
	P26038	MSN	1,69	2,44	1,98	2,78	3,11	2,40	2,82	2,23
	P67812	SEC11A	1,68	1,47	1,76	1,14	1,69	1,10	1,61	1,40
	P35241	RDX	1,67	2,69	1,94	2,37	2,43	2,06	2,17	2,07
	P49006	MARCKSL1	1,63	2,01	1,84	1,80	1,54	1,82	1,34	2,30
	P20618	PSMB1	1,63	1,40	2,12	1,30	2,42	1,54	1,92	1,82
	P09543	CNP	1,61	2,67	1,18	2,49	1,42	3,11	1,85	3,10
	O94804	STK10	1,61	2,10	2,04	1,81	1,34	1,58	0,91	3,14
	Q13190	STX5	1,60	1,64	1,51	2,82	1,63	4,22	1,72	1,83
	Q15042	RAB3GAP1	1,57	1,35	1,90	3,40	2,01	3,10	1,67	1,39
	Q14739	LBR	1,56	3,28	1,41	2,65	1,27	2,12	1,42	2,51
	O95197	RTN3	1,55	3,35	1,61	3,16	1,56	2,77	1,50	2,86
	Q9H0U3	MAGT1	1,55	1,67	1,51	1,39	1,70	1,58	1,74	1,93
	Q5VV42	CDKAL1	1,53	3,85	2,51	3,05	2,45	2,94	1,47	3,36
	Q9Y679	AUP1	1,49	1,56	0,99	3,48	1,11	3,02	1,62	1,63
	P49257	LMAN1	1,45	1,98	1,43	2,40	2,07	2,28	2,09	2,08
	Q15006	EMC2	1,43	1,39	1,98	1,70	1,85	1,60	1,31	1,27
	P35222	CTNNB1	1,42	1,46	1,73	2,33	1,86	2,31	1,56	1,53
	Q12974	PTP4A1;PTP4A2	1,42	2,80	1,35	2,57	1,87	3,15	1,94	3,38
	P35221	CTNNA1	1,42	2,01	1,32	1,66	1,33	1,69	1,43	2,06
	P05556	ITGB1	1,39	2,43	1,14	3,15	1,50	3,97	1,75	2,87
	Q01650	SLC7A5	1,29	2,95	1,26	2,80	1,28	3,11	1,30	3,33
	Q9UEU0	VTI1B	1,23	2,18	2,02	1,98	1,99	1,84	1,20	1,76
	Q9P035	HACD3	1,23	2,29	1,34	2,12	1,87	1,92	1,76	1,92
	P21796	VDAC1	1,22	1,82	1,56	2,49	1,88	3,18	1,55	2,36
	Q9BTV4	TMEM43	1,17	2,14	1,26	2,22	1,78	2,34	1,69	2,28
	P20020	ATP2B1	1,17	3,13	1,15	2,70	1,22	2,79	1,23	3,23
	Q5JSH3	WDR44	1,83	3,26	1,16	1,41	1,66	1,83	2,33	3,54
	P25786	PSMA1	1,71	1,12	1,15	1,18	1,26	1,37	1,82	1,22
	P11233	RALA	1,46	2,13	1,03	1,51	1,53	2,09	1,96	2,67
	Q8TF71	SLC16A10	1,39	1,46	0,90	1,07	1,30	1,43	1,80	1,77
	P41440	SLC19A1	1,38	1,04	1,84	1,43	2,17	1,64	1,71	1,24
	Q9NX14	NDUFB11	1,37	1,38	2,47	1,44	2,70	1,52	1,60	1,50
	Q14247	CTTN	1,30	1,39	1,44	1,69	1,48	1,94	1,35	1,56
	Q8NE01	CNNM3	1,22	2,80	0,68	1,68	1,24	2,33	1,78	3,12
	Q9Y277	VDAC3	1,14	1,27	1,47	2,22	1,76	2,60	1,43	1,54
	Q8IZ07	ANKRD13A	1,13	1,41	1,47	2,46	2,89	2,45	2,55	1,98
	Q8TC07	TBC1D15	1,13	1,99	1,18	1,91	1,53	2,03	1,48	2,08
	Q8NBJ4	GOLM1	1,10	1,23	1,65	2,59	2,01	2,89	1,46	1,54
	P45880	VDAC2	1,08	1,66	1,50	2,43	1,88	2,70	1,46	2,02
	P49755	TMED10	1,08	2,71	0,90	2,09	1,11	2,88	1,28	4,06
	Q5QPK2	DPM1	0,93	1,39	1,08	2,65	1,55	2,28	1,40	1,64
